# Supplementary material for: Adenosquamous Carcinoma of the Lung: Survival, Radiologic Findings, PD-L1, and Driver Mutations
Source: J Clin Med. 2024 Sep 25;13(19):5711. doi: 10.3390/jcm13195711 (PMC11476650; doi:10.3390/jcm13195711)
Supplement: Supplementary file 1 [file jcm-13-05711-s001.zip]

Archive with 1 entries (1 files):
- jcm-3198206-supplementary.pdf
